# Supplementary material for: Characteristics of Swallowing Function in People with Parkinson's Disease: A Scoping Review
Source: Mov Disord. 2026 Jan 8;41(3):565–80. doi: 10.1002/mds.70164 (PMC13022581; doi:10.1002/mds.70164)
Supplement: Supplementary file 2 — Data S2. Supporting Information. [file MDS-41-565-s001.xlsx]

## Sheet: Data
Phase	Category	Typ of characteristic	Characteristic	Study author, year	Verbatim	Definition	Measurement	Direction of result	Signficance
1	Bolus velocity	Sign	bolus velocity	Nascimento 2019	velocity in m/s	bolus transit from the GPJ (glossopalatal junction) to the UES	VFS	N/A	2
1	Choking	Symptom	Choking	Bassotti 1998	choking during swallowing	N/S	PROM	N/A	4
1	Choking	Symptom	Choking	Sung 2010	choke (or gag) on foods, liquids or saliva	N/S	PROM	N/A	4
1.2	Choking - Self-reported dysphagia	Symptom	Self-reported dysphagia (= difficutly swallowing food/ drink/medication or problems with choking)	Clarke 1998	swallowing history/swallowing difficulties	N/S	PROM	increased	1
1	Choking - Self-reported dysphagia	Symptom	Self-reported dysphagia (= difficutly swallowing food/ drink/medication or problems with choking)	Pflug 2018	non-motor symptoms	a question about swallowing: ‘‘difficulty swallowing food or drink or problems with choking’’	PROM (NMS)	N/A	4
1	Clearing swallow	Symptom	Multiple swallows (double, triple or distorted)	Bassotti 1998	multiple swallows to clear the bolus from the pharynx	N/S	PROM	N/A	4
1	Clearing swallow	Symptom	Multiple swallows (double, triple or distorted)	Hammer 2013	need to swallow more than once	N/S	PROM	N/A	2
1.2	Coughing during or after swallowing	Symptom	Coughing during or after swallowing	Clarke 1998	Triggering cough before, during or after liquid intake	N/S	PROM/IROM (adapted Chicago Dysphagia rating scale)	increased	1
1.2	Coughing during or after swallowing	Symptom	Coughing during or after swallowing	Clarke 1998	Triggering cough before, during or after semi-solid/solid intake	N/S	PROM/IROM (adapted Chicago Dysphagia rating scale)	increased	1
1.2	Coughing during or after swallowing	Symptom	Coughing during or after swallowing	Hammer 2013	cough when swallowing solid foods	according to SSQ	PROM (SSQ)	N/A	2
1.2	Coughing during or after swallowing	Symptom	Coughing during or after swallowing	Hammer 2013	cough when swallowing liquids	according to SSQ	PROM (SSQ)	increased	1
1	Coughing during or after swallowing - sleep	Sign	Cough following a salvo type swallowing during sleep	Uludag 2016	salvo type swallowing	four or more swallows consecutively, bursting in one set of swallowing	EEG & videomonitoring	increased	1
1	Coughing during or after swallowing - sleep	Sign	Frequency of coughing following swallowing when sleeping	Uludag 2016	Cough following a swallow	The maximum time interval between the end of swallowing and the onset of cough was 20 sec.	EEG & videomonitoring	N/A	2
1	Coughing during or after swallowing - sleep	Sign	increased frequency of coughing during sleep	Uludag 2016	Cough during sleep	Coughing occurred apart from the swallowings (i.e., the in_x0002_terval between the swallowing and cough were equal or more than 2 min).	EEG & videomonitoring	N/A	2
1	Coughing or choking	Symptom	Coughing during or after swallowing	Bassotti 1998	Coughing or choking during swallowing to suggest aspiration.	N/S	PROM	N/A	4
1	Coughing or choking	Symptom	Coughing during or after swallowing	Bassotti 1998	Coughing or choking during swallowing to suggest aspiration.	N/S	PROM	N/A	4
1	Dysphagia limit	Sign	Dysphagia limit (dysphagia limit is the amount of water (≥ 20 ml) which a healthy person can swallow at one time)	Potulska 2003	dysphagia limit	20 ml is the amount of water, which a healthy person can swallow at one time and is called the dysphagia limit (according to Ertekin 1996, 1998, 2000)	EMG	reduced	1
2	Esophageal movement/motility	Biomechanical impairment	esophageal motility: increased retrograde index	Wang 1994	Retrograde index	The retrograde index was defined as the ratio of the greatest upward difference in the centroid curves to the length of the esophagus.	scintillation camera	N/A	2
1	Initiation of pharyngeal swallow	Biomechanical impairment	Swallow reaction time (in sec)	Alfonsi 2007	swallow reaction time	The time interval between the acoustic stimulus and the onset of the EMG activity of the suprahyoid/submental muscles	sEMG	prolonged	1
1	Initiation of pharyngeal swallow	Symptom	Initiation of pharyngeal swallow	Bassotti 1998	Difficulty with swallow initiation	N/S	PROM	N/A	4
1	Initiation of pharyngeal swallow	Symptom	Initiation of pharyngeal swallow	Bassotti 1998	Difficulty with swallow initiation	N/S	PROM	N/A	4
1	Initiation of pharyngeal swallow	Sensory impairment or motor?	Initiation of pharyngeal swallow	Lee 2019	triggering of pharyngeal swallow	N/S	VFS	N/A	2
1	Initiation of pharyngeal swallow	Biomechanical impairment or sensory?	Late response	Robbins 1986	late response	N/S	VFS	N/A	4
1	Initiation of pharyngeal swallow	Biomechanical impairment	Late response of pharyngeal transit	Robbins 1986	late response of pharyngeal transit	N/S	VFS	delayed/prolonged	3
1	Initiation of pharyngeal swallow	Biomechanical impairment or sensory?	Response triggered from valleculae	Robbins 1986	Response triggered from valleculae	N/S	VFS	N/A	4
1	Initiation of pharyngeal swallow	Biomechanical impairment or sensory?	Response triggered from valleculae	Robbins 1986	Response triggered from valleculae	N/S	VFS	N/A	4
1	Intrabolus pressure	SIgn	Hypopharyngeal intrabolus pressure	Ali 1996	hypopharyngeal intrabolus pressure	(on the basis of correlation of manometry and fluoroscopy) the pressure at the time point midway between the timings of arrival of the bolus head and the departure of the bolus tail at that site.	MAN	increased	1
1	Intrabolus pressure - pharynx	Sign	pharyngeal intra bolus pressure	Marques 2023	intrabolus pressure (mmHg) in the pharynx	N/S	HRM	increased	1
2	Intrabolus pressure in oesophagus	Sign	High-amplitude contractions	Bassotti 1998	high-amplitude contractions	average >180 mmHg, i.e., >2 SD from the normal upper limit from our laboratory, in the distal recording site	MAN	N/A	4
2	Intrabolus pressure in oesophagus	Biomechanical impairment	Simultaneous contractions	Bassotti 1998	nonperistaltic contractions	simultaneous onset of contractions at two or more recording sites	MAN	N/A	4
1	Kinematic energy	Sign?	kinematic energy	Nascimento 2019	kinematic energy	N/S	VFS	N/A	2
1	Laryngeal movement - excursion	Biomechanical impairment	Hyoid, vertical excursion	Baijens 2011	maximal vertical hyoid motion	Maximum vertical motion during swallowing act	VFS	N/A	2
1	Laryngeal movement - excursion	Biomechanical impairment	Epiglottis, epiglottic movement	da Costa 2023	Epiglottic movement	N/S	VFS	N/A	2
1	Laryngeal movement - excursion	Biomechanical impairment	Hyoid, horizontal, anterior excursion	da Costa 2023	anterior hyoid excursion	according to MBSImP	VFS	N/A	2
1	Laryngeal movement - excursion	Biomechanical impairment	Laryngeal elevation (total) (slow, delayed, reduced)	da Costa 2023	laryngeal elevation	according to MBSImP	VFS, MBSImP	N/A	2
1	Laryngeal movement - excursion	Biomechanical impairment	Hyoid, horizontal maximal excursion HORIZONTAL - smaller in PD	Kim 2015a	Hyoid, maximal excursion - horizontal (mm)	maximal displacement from the zero point along each direction	VFS	reduced	1
1	Laryngeal movement - excursion	Biomechanical impairment	Hyoid, vertical maximal excursion VERTICAL -greater in PD	Kim 2015a	Hyoid, maximal excursion - vertical (mm)	maximal displacement from the zero point along each direction	VFS	increased	1
1	Laryngeal movement - excursion	Biomechanical impairment	Laryngeal elevation, Hyoid, two-dimensional maximal excursion TWO-DIMENSIONAL	Kim 2015a	Hyoid, maximal excursion - two-dimensional (mm)	maximal displacement from the zero point along each direction	VFS	N/A	2
1	Laryngeal movement - excursion	Biomechanical impairment	Vocal folds, maximal excursion HORIZONTAL	Kim 2015a	vocal folds, maximal excursion - horizontal (mm)	The maximal vertical, horizontal, and two-dimensional (2D) excursions of the hyoid bone and vocal folds were defined as the maximal displacement from the zero point along each direction.	VFS	N/A	2
1	Laryngeal movement - excursion	Biomechanical impairment	Vocal folds, maximal excursion TWO-DIMENSIONAL	Kim 2015a	vocal folds, maximal excursion - Two-dimensional (mm)	The maximal vertical, horizontal, and two-dimensional (2D) excursions of the hyoid bone and vocal folds were defined as the maximal displacement from the zero point along each direction.	VFS	N/A	2
1	Laryngeal movement - excursion	Biomechanical impairment	Vocal folds, maximal excursion VERTICAL	Kim 2015a	vocal folds, maximal excursion - vertical (mm)	The maximal vertical, horizontal, and two-dimensional (2D) excursions of the hyoid bone and vocal folds were defined as the maximal displacement from the zero point along each direction.	VFS	increased	1
1	Laryngeal movement - excursion	Biomechanical impairment	Hyoid, horizontal maximal excursion HORIZONTAL - smaller in PD	Lee 2019	Maximal horizontal displacement (mm)	To obtain and calculate positional data of the hyoid bone, the swallowing motion analysis software, called spatio-temporal analyzer for motion and physiologic study (STAMPS; https://github.com/cmookj/stamps) was used in the present study (W. H. Lee et al., 2017)... the local coordinate system was defined for each image and the origin was set at the anteroinferior vertex of the fourth cervical ver…	VFS	reduced	1
1	Laryngeal movement - excursion	Biomechanical impairment	Hyoid, vertical excursion VERTICAL -greater in PD	Lee 2019	Maximal vertical displacement (mm)	To obtain and calculate positional data of the hyoid bone, the swallowing motion analysis software, called spatio-temporal analyzer for motion and physiologic study (STAMPS; https://github.com/cmookj/stamps) was used in the present study (W. H. Lee et al., 2017)... the local coordinate system was defined for each image and the origin was set at the anteroinferior vertex of the fourth cervical ver…	VFS	N/A	2
1	Laryngeal movement - excursion	Biomechanical impairment	Laryngeal elevation (total) (slow, delayed, reduced)	Lee 2019	laryngeal elevation	N/S	VFS	N/A	2
1	Laryngeal movement - excursion	Biomechanical impairment	Hyoid, horizontal maximal excursion HORIZONTAL - smaller in PD	Marques 2023	Laryngeal anteriorization (mm)	horizontal movement	VFS	reduced	1
1	Laryngeal movement - excursion	Biomechanical impairment	Hyoid, vertical laryngeal elevation (slow, delayed, reduced)	Marques 2023	elevation (mm) of the larynx	Upward movement of the hyoid only	VFS	reduced	1
1	Laryngeal movement - excursion	Biomechanical impairment	Laryngeal elevation; Hyoid, total laryngeal excursion	Marques 2023	total displacement of the larynx (mm)	Up- and downward (horizontal and vertical) movement of hyoid	VFS	reduced	1
1	Laryngeal movement - excursion	Biomechanical impairment	Hyoid, descent of hyoid bone	Schiffer 2019	descent of the hyoid bone, timing measure	first movement of descent to a resting location	VFS	delayed	1
1	Laryngeal movement - excursion	Biomechanical impairment	Laryngeal elevation	Wintzen 1994b	hyoid moves cranioventrally	hyoid moves cranioventrally	VFS	N/A	2
1	Laryngeal movement - excursion	Biomechanical impairment	Laryngeal elevation, Hyoid, mean displacement (10cc Barium - Baijens; 3-12ml Wintzen b)	Wintzen 1994b	maximum vertical hyoid movement	equals amplitude,mean displacement (percentage vertebral height)	VFS	reduced	1
1	Laryngeal movement - velocity	Biomechanical impairment	Epiglottis, mean velocity Epiglottis (mm/s)	Kim 2015a	Mean velocity - epiglottis (°/s)	The mean velocities of each structure were calculated by dividing the maximal displacement by the maximal excursion time.	VFS	reduced	1
1	Laryngeal movement - velocity	Biomechanical impairment	Hyoid, mean velocity (mm/s)	Kim 2015a	Mean velocity - hyoid (mm/s)	The mean velocities of each structure were calculated by dividing the maximal displacement by the maximal excursion time.	VFS	reduced	1
1	Laryngeal movement - velocity	Biomechanical impairment	Mean velocity- Vocal folds (mm/s)	Kim 2015a	Mean velocity - vocal folds (mm/s)	The mean velocities of each structure were calculated by dividing the maximal displacement by the maximal excursion time.	VFS	N/A	2
1	Laryngeal movement - velocity	Biomechanical impairment	Hyoid, horizontal velocity (mm/%ile)	Lee 2019	Maximal horizontal velocity (mm/%ile)	Hyoid velocity was approximated using the symmetric difference quotient as the sequence of the finite differences of the displacement	VFS	reduced	1
1	Laryngeal movement - velocity	Biomechanical impairment	Hyoid, vertical velocity (mm/%ile)	Lee 2019	Maximal vertical velocity (mm/%ile)	Hyoid velocity was approximated using the symmetric difference quotient as the sequence of the finite differences of the displacement	VFS	reduced	1
1	Laryngeal movement - velocity	Biomechanical impairment	Time to maximal velocity (%ile) of the hyoid	Lee 2019	Time to maximal velocity (%ile)	Hyoid velocity was approximated using the symmetric difference quotient as the sequence of the finite differences of the displacement	VFS	N/A	2
1	Laryngeal movement -excursion	Biomechanical impairment	Epiglottis, maximal rotation (Angle) - smaller in PD	Kim 2015a	Epiglottis, maximal rotation	The initial angle of the epiglottis was defined as 0°, and clockwise rotation was defined as positive.	VFS	reduced	1
1	Laryngeal vestibule closure - LVC	Biomechanical impairment	Laryngeal vestibule closure	Baijens 2011	laryngeal vestibule closure	Moment when laryngeal elevation results in making contact between the arytenoid cartilages and the underside of the epiglottis	VFS	N/A	2
1	Laryngeal vestibule closure - LVC	Biomechanical impairment	Laryngeal vestibule duration	Baijens 2011	laryngeal vestibule duration	ΔT between LVc and LVo	VFS	N/A	2
1	Laryngeal vestibule closure - LVC	Biomechanical impairment	Laryngeal vestibule closure	da Costa 2023	laryngeal vestibule closure	according to MBSImP	VFS	reduced	1
1	Laryngeal vestibule closure - LVC	Biomechanical impairment	Prolonged laryngeal vestibule closure offset for IDDSI 0	Ghandi 2023	Frame of LVC offset (LVCOff)	The first frame where there is visible opening (white space) of the laryngeal vestibule. This requires some separation of the tissues or of the arytenoids from the inferior surface of the epiglottis, but complete opening is not required. The leaf of the epiglottis may still be in a downward position. This event cannot be identified in cases of incomplete LVC	VFS	prolonged	1
1	Laryngeal vestibule closure - LVC	Biomechanical impairment	Similar time to laryngeal vestibule closure for IDDSI 0	Ghandi 2023	time-to-LVC (laryngeal vestibule closure, LVC)	The time interval between hyoid burst and the frame of laryngeal vestibule closure	VFS	N/A	2
1	Laryngeal vestibule closure - LVC	Biomechanical impairment	Laryngeal vestibule closure	Nascimento 2019	laryngeal vestibule closure	N/S	VFS	delayed	1
1	Laryngeal vestibule closure - LVC	Biomechanical impairment	Laryngeal vestibule opening	Nascimento 2019	opening of the laryngeal vestibule	N/S	VFS	delayed	1
1	Laryngeal vestibule closure - LVC	Biomechanical impairment	Completion of airway closure	Schiffer 2019	closure of the supraglottis	The onset of airway protection began with the elevation of the aryepiglottic folds and arytenoid cartilages toward the down-folding epiglottis. The moment of contact was considered as the time of airway closure.	VFS	N/A	2
2	LES pressures - amplitude	Biomechanical impairment	Reduced lower esophageal sphincter pressure	Bassotti 1998	reduced LES pressure	recorded in mmHg as an average of four individual pressures, was measured at midexpiration, with mean gastric pressure taken as baseline. Average values less than 10 mmHg were regarded as an abnormally low LES pressure.	MAN	N/A	4
1	Mastication	Biomechanical impairment	Masticatory duration	Bakke 2011	Masticatory efficiency	duration of chewing a standardized slize of apple, from first bite to swallow	CSE	prolonged	1
1	Mastication		Masticatory muscle	Bakke 2011	Masticatory muscle and jaw function	N/S	IROM (NOT-S)	N/S	1
1	Mastication		Chewing	Bakke 2011	Chewing	N/S	PROM (NOT-S)	N/S	1
1	Mastication		Subjective masticatory ability	Bakke 2011	Masticatory ability	A subjective mastication index modified after Yoshida et al. was used to evaluate masticatory ability.	PROM (subjective mastication index)	reduced	1
1	Mastication	Biomechanical impairment	Masticatory efficiency	Bakke 2011	Masticatory performance	total weight loss of substances, such as sweeteners and flavouring, from a preweighed piece of gum chewed for a 2-min period at a fixed chewing cycle of 800 ms	Weight scale	reduced	1
1	Mastication	Biomechanical impairment	Duration of a chewing cycle	Baram 2023	Duration of chewing cycle	from the start of temporal activity in one closing phase to the start of temporal activity in the next closing phase.	EMG, stopwatch	N/A	2
1	Mastication	Biomechanical impairment	Masticatory duration	Baram 2023	Masticatory efficiency	amount of time, counted in seconds/s, it took the participants to chew and swallow a standardized piece of apple (10 g)	EMG, stopwatch	prolonged	1
1	Number of swallows	Biomechanical impairment	Multiple swallows (double, triple or distorted)	Baram 2023	swallowing pattern, more than one swallowing in the same event	double or triple swallowing of 2ml of water	EMG	increased	1
1	Number of swallows	Sign	Number of swallows	Belo 2014	number of swallows to drink 100ml	number of swallows to drink 100ml of water	sEMG	increased	1
1	Number of swallows	Sign	Number of swallows	Coriolano 2012	number of swallows to drink 100ml	N/S	sEMG	increased	1
1	Number of swallows	Sign	Number of swallows per trial	Pinnington 2000	number of swallows (per feeding trial)	N/S	EDAT	increased	1
1	Number of swallows during sleep	Sign	Number of swallowing during sleep	Uludag 2016	Amount of swallowing during sleep	mean number of total saliva swallows during sleep	EEG	increased	1
2	Oesophageal movement/motility	Biomechanical impairment	Repetitive oesophageal contractions	Bassotti 1998	repetitive contractions	when a wet swallow was followed by repetitive (three or more peaks with the third peak being at least 10 mmHg in amplitude and at least 1 sec apart from the first)	MAN	N/A	4
1	Oral residue	Sign	Oral residue	Robbins 1986	Adheres to tongue (oral residues)	N/S	VFS	N/A	4
1	Oral residue	Sign	Oral residue	Robbins 1986	Adheres to palate (oral residues)	N/S	VFS	N/A	4
1	Orolingual bolus control	Sign	Premature spillage	Ali 1996	preswallow spill	an escape of bolus into the pharynx before the onset of swallow	VFS	N/A	4
1	Orolingual bolus control	Sign	Premature bolus loss	Kim 2015a	premature bolus loss	N/S	VFS	N/A	4
1	Orolingual bolus control	Sign	Premature spillage	Nagaya 1998	uncontrolled bolus or premature swallow	N/S	VFS	increased	3
1	Orolingual bolus control	Sign	Leakage	Pflug 2018	leakage	material passes into the oro- and hypopharynx or larynx before the pharyngeal swallow is initiated	FEES	N/A	4
1	Orolingual bolus control	Sign	Leakage	Pflug 2018	leakage	material passes into the oro- and hypopharynx or larynx before the pharyngeal swallow is initiated	FEES	N/A	4
1	Orolingual bolus control	Sign	Leakage	Pflug 2018	leakage	material passes into the oro- and hypopharynx or larynx before the pharyngeal swallow is initiated	FEES	N/A	4
1	Orolingual bolus control	Sign	Premature spillage	Pflug 2019	Leakage	food bolus passes from the oral cavity into the pharynx without a swallowing reflex	FEES	N/A	4
1	Orolingual movement	Biomechanical impairment	Lingual tremor	Ali 1996	Lingual tremor	N/S	VFS	increased	1
1	Orolingual movement	Biomechanical impairment	Tongue pumping	Baijens 2011	Lingual pumping	Preswallow involuntary repetitive tongue movements	VFS	N/A	2
1	Orolingual movement		Oral motor function	Bakke 2011	Oral motor function	N/S	IROM (NOT-S)	N/S	1
1	Orolingual movement	Biomechanical impairment	Tongue base retraction	da Costa 2023	Impaired tongue base retraction MBSImP	N/S	VFS, MBSImP	reduced (worsening)	1
1	Dysphagia limit	Sign	Dysphagia limit (dysphagia limit is the amount of water (≥ 20 ml) which a healthy person can swallow at one time)	Ertekin 1998	dysphagia limit	Any duplication or multiplication below or at 20 ml of water was called the ‘dysphagia limit’ and it was regarded as pathologically dysphagic.	sEMG	reduced	3
1	Initiation of pharyngeal swallow	Biomechanical impairment or sensory?	Time to initiate pharyngeal swallow	Ertekin 1998	A-0 interval	A–0 interval is the period between SM-EMG onset and the appearance of the first deflection of laryngeal sensor. This interval reflects the voluntary attempt to swallow until the swallowing reflex is initiated, and therefore may be related with the triggering of this reflex.	sEMG	N/A	4
1	Oropharyngeal muscle activity	Biomechanical impairment	Cricopharyngeal abnormalities	Ertekin 1998	cricopharyngeal EMG abnormalities	N/S	sEMG	N/A	4
1	Swallowing speed	Sign	Increased swallowing duration	Ertekin 1998	submental EMG duration	N/S	sEMG	N/A	4	Jule angefragt. Ich finde keine Angaben zur Patientenanzahl.
1	Timing of oropharyngeal swallow components	Biomechanical impairment	Laryngeal relocation time	Ertekin 1998	laryngeal relocation time (ms)	0-2 interval (according to sEMG curve)	sEMG	prolonged	3
1	Timing of oropharyngeal swallow components	Biomechanical impairment	Swallowing jitter	Ertekin 1998	Swallowing jitter	the time interval between the earliest and latest peaks of the second deflection	sEMG	N/A	4
1	Initiation of pharyngeal swallow	Biomechanical impairment or sensory?	Mostly prolonged swallow reaction time for IDDSI 1-4	Ghandi 2021	swallow reaction time	The time interval between the the frame of bolus passing mandible and frame of hyoid burst onset	VFS	N/A	4
1	Initiation of pharyngeal swallow	Biomechanical impairment or sensory?	Mostly prolonged swallow reaction time for IDDSI 1-4	Ghandi 2021	swallow reaction time	The time interval between the the frame of bolus passing mandible and frame of hyoid burst onset	VFS	N/A	4
1	Initiation of pharyngeal swallow	Biomechanical impairment or sensory?	Mostly prolonged swallow reaction time for IDDSI 1-4	Ghandi 2021	swallow reaction time	The time interval between the the frame of bolus passing mandible and frame of hyoid burst onset	VFS	N/A	4
1	Initiation of pharyngeal swallow	Biomechanical impairment or sensory?	Mostly prolonged swallow reaction time for IDDSI 1-4	Ghandi 2021	swallow reaction time	The time interval between the the frame of bolus passing mandible and frame of hyoid burst onset	VFS	N/A	4
1	Initiation of pharyngeal swallow	Biomechanical impairment or sensory?	Prolonged swallow reaction time for IDDSI 0	Ghandi 2021	swallow reaction time	The time interval between the frame of bolus passing mandible and frame of hyoid burst onset	VFS	prolonged	3
1	Pharyngeal movement	Biomechanical impairment	Pharyngeal area at maximum constriction	Ghandi 2021	Conflicting pharyngeal area at max. constriction for IDDSI 1-4	N/S	VFS	N/A	5
1	Pharyngeal movement	Biomechanical impairment	Pharyngeal area at maximum constriction	Ghandi 2021	Decreased pharyngeal area at max. constriction for IDDSI 0	N/S	VFS	N/A	5
1	Piecemeal deglutition	Sign	Same number of swallows per bite for IDDSI 0	Ghandi 2021	number of swallow per bolus	The rater is asked to review the entire bolus-level video clip and to document the number of swallow(s). The following components must be present in order to consider a “swallow” to have occurred: (a) at least one of laryngeal elevation, hyoid excursion, and/or pharyngeal constriction and (b) upper esophageal sphincter opening (UESO).	VFS	N/A	5
1	Piecemeal deglutition	Sign	Same number of swallows per bite for IDDSI 1-4	Ghandi 2021	number of swallow per bolus	The rater is asked to review the entire bolus-level video clip and to document the number of swallow(s). The following components must be present in order to consider a “swallow” to have occurred: (a) at least one of laryngeal elevation, hyoid excursion, and/or pharyngeal constriction and (b) upper esophageal sphincter opening (UESO).	VFS	N/A	5
1	Postswallow residue - oropharyngeal	Sign	Mostly same amount of total pharyngeal residue for IDDSI 1-4	Ghandi 2021			VFS	N/A	5
1	Postswallow residue - oropharyngeal	Sign	Pyriform sinus residue for IDDSI 0	Ghandi 2021	pyriform sinus residue	N/S	VFS	N/A	5
1	Postswallow residue - oropharyngeal	Sign	Same amount of pharyngeal residue (excl. vallecular and pyriform) for IDDSI 0	Ghandi 2021	other pharyngeal residue area	according to ASPEKT	VFS	N/A	5
1	Postswallow residue - oropharyngeal	Sign	Same amount of pharyngeal residue (excl. vallecular and pyriform) for IDDSI 1-4	Ghandi 2021	other pharyngeal residue area	according to ASPEKT	VFS	N/A	5
1	Postswallow residue - oropharyngeal	Sign	Same amount of total pharyngeal residue for IDDSI 0	Ghandi 2021			VFS	N/A	5
1	Swallowing volume	Sign	Conflicting sip volume for IDDSI 1-4	Ghandi 2021	sip volume	N/S	weight scale	N/A	5
1	Swallowing volume	Sign	Increased sip volume for IDDSI 0	Ghandi 2021	larger sip volume, Sip volumes were calculated based on pre- and postsip cup weights for all stimuli, taken on a digital balance.	larger-than-typical sip size	weight scale	N/A	5
1	Timing of oropharyngeal swallow components	Biomechanical impairment	Mostly shortened hyoid burst to UES opening interval for IDDSI 1-4	Ghandi 2021	hyoid-burst-to-UES-opening	The time interval between HYB (hyoid burst) and UESO (UES opening)	VFS	N/A	5
1	Timing of oropharyngeal swallow components	Biomechanical impairment	Mostly shortened time to laryngeal vestibule closre for IDDSI 1-4	Ghandi 2021	time-to-LVC (laryngeal vestibule closure)	The time interval between hyoid burst and the frame of laryngeal vestibule closure	VFS	N/A	5
1	Timing of oropharyngeal swallow components	Biomechanical impairment	Prolonged hyoid burst to UES opening interval for IDDSI 0	Ghandi 2021	hyoid-burst-to-UES-opening	The time interval between HYB (hyoid burst) and UESO (UES opening)	VFS	N/A	5
1	Timing of oropharyngeal swallow components	Biomechanical impairment	Prolonged time to laryngeal vestibule closure for IDDSI 0	Ghandi 2021	time-to-LVC (laryngeal vestibule closure)	The time interval between hyoid burst and the frame of laryngeal vestibule closure	VFS	N/A	5
1,2	UES opening - duration	Biomechanical impairment	UES opening duration for IDDSI 0	Ghandi 2021	UES opening duration	The time interval between UESO and UESC	VFS	N/A	5
1,2	UES opening - duration	Biomechanical impairment	UES opening duration for IDDSI 1-4	Ghandi 2021	UES opening duration	The time interval between UESO and UESC	VFS	N/A	5
1,2	UES opening - extent (spatial)	Biomechanical impairment	Decreased UES diameter for IDDSI 0	Ghandi 2021	Frame of maximum UES distension	The frame where the UESO has the widest width (i.e., diameter), judged perpendicular to the cervical spine on a lateral-view fluoroscopy image.	VFS	N/A	5
1,2	UES opening - extent (spatial)	Biomechanical impairment	Decreased UES diameter for IDDSI 1-4	Ghandi 2021	Frame of maximum UES distension	The frame where the UESO has the widest width (i.e., diameter), judged perpendicular to the cervical spine on a lateral-view fluoroscopy image.	VFS	N/A	5
1	Orolingual movement	Biomechanical impairment	Tongue pumping	Kim 2015a	Oral repetitive movement	repetitive anterior–posterior rolling movement in the lingual propulsion of the bolus	VFS	N/A	4
1	Orolingual movement	Biomechanical impairment	Tongue-palate contact	Minagi 2018	Partial deficiency of tongue-palate contact	no contact between the tongue and palate detected during swallowing at one or more of the pressure sensors.	EPG	N/A	4
1	Orolingual movement	Biomechanical impairment	Tongue-palate contact	Minagi 2018	Complete deficiency of tongue-palate contact	no contact between the tongue and palate detected during swallowing at any of the pressure sensors.	EPG	N/A	4
1	Orolingual movement	Biomechanical impairment	Tongue-palate contact	Minagi 2018	Disorder of tongue-palate contact	in subjects with contact in Chs. 1, 2 and 3, onset of tongue pressure in the median part of the hard palate not in an anterior-posterior direction (Chs. 1, 2, then 3).	EPG	N/A	4
1	Orolingual movement	Biomechanical impairment	Tongue pumping	Nagaya 1998	Repeated pumping tongue motion	N/S	VFS	N/A	4
1	Orolingual movement	Biomechanical impairment	Anterior velar bulging	Robbins 1986	maximum velar bulge	duration of maximum velar contact against the posterior tongue during the volitional oral stage of swallowing	VFS	prolonged	1
1	Orolingual movement	Biomechanical impairment	Anterior velar bulging	Robbins 1986	maximum velar bulge	duration of maximurn velar contact against the posterior tongue during the volitional oral stage of swallowing	VFS	prolonged	1
1	Orolingual movement	Biomechanical impairment	Lingual tremor	Robbins 1986	Tongue tremor/lingual tremor	N/S	VFS	increased	3
1	Orolingual movement	Biomechanical impairment	Tongue pumping	Robbins 1986	Repetitive tongue pumping	several lingual pumps are necessary to push portions of the bolus posteriorly rather than the normal finding of a single lingual propulsion	VFS	N/A	3
1	Orolingual movement	Biomechanical impairment	Tongue pumping	Robbins 1986	Prolonged ramp-like posture	N/S	VFS	N/A	4
1	Orolingual movement	Biomechanical impairment	Tongue pumping	Robbins 1986	Repetitive tongue pumping	several lingual pumps are necessary to push portions of the bolus posteriorly rather than the normal finding of a single lingual propulsion	VFS	increased	3
1	Orolingual movement	Biomechanical impairment	Tongue pumping	Robbins 1986	Lingual rocking of bolus	N/S	VFS	increased	3
1	Orolingual movement	Biomechanical impairment	Tongue pumping	Robbins 1986	Prolonged ramp-like posture	N/S	VFS	increased	3
1	Orolingual movement	Biomechanical impairment	Velar tremor	Robbins 1986	Velar tremor	not described	VFS	N/A	4
1	Orolingual movement	Biomechanical impairment	Bolus formation	Wintzen 1994a	Abnormal bolus formation	N/S	VFS	N/A	4
1	Orolingual movement	Biomechanical impairment	Lingual hesitancy	Wintzen 1994a	Lingual hesitancy	N/S	VFS	N/A	4
1	Orolingual movement	Biomechanical impairment	Non-closure of the nasopharynx	Wintzen 1994a	Non-closure of the nasopharynx	N/S	VFS	N/A	4
1	Orolingual strength	Biomechanical impairment	Lingual pressure during saliva swallowing	Ghandi 2022	Regular effortful saliva swallow (RESS) pressures	IOPI bulb was placed in the mouth, with the proximal margin of the bulb behind the front teeth (anterior placement)	IOPI	N/A	2
1	Orolingual strength	Biomechanical impairment	Tongue strength	Minagi 2018	Maximal tongue pressure	The maximal tongue pressures occurring between the onset and offset of tongue pressure during swallowing	EPG	reduced	1
1	Orolingual strength	Biomechanical impairment	Tongue strength	Ommen 2021	Lingual strength	max. isometric pressure, anteriormedian position	IOPI	N/A	2
1	Orolingual strength	Biomechanical impairment	Tongue strength	Pitts 2018	Lingual-palatal swallowing pressure	the averaged peak swallowing pressure across three consecutive trials per consistency	IOPI	N/A	2
1	Orolingual strength	Biomechanical impairment	Tongue strength	Pitts 2018	Lingual-palatal swallowing pressure	the averaged peak swallowing pressure across three consecutive trials per consistency	IOPI	N/A	2
1	Oropharyngeal muscle activity	Biomechanical impairment	Duration of inhibition of cricopharyngeal muscle EMG activity	Alfonsi 2007	duration of the inhibition of the cricopharyngeal muscle EMG activity	N/S	iEMG	N/A	2
1	Oropharyngeal muscle activity	Biomechanical impairment	Duration of larnygeal-pharyngeal mechanogram	Alfonsi 2007	duration of laryngeal-pharyngeal mechanogram	N/S	LPM	prolonged	1
1	Oropharyngeal muscle activity	Biomechanical impairment	Duration of suprahyoid/submental muscle activity	Alfonsi 2007	Increased duration of EMG activity of suprahyoid/submental muscles	Signals were triggered when signal amplitude of suprahyoid/submental muscle EMG activity was equal to or greater than 50 V.	sEMG	prolonged	1
1	Oropharyngeal muscle activity	Biomechanical impairment	Swallowing amplitude	Coriolano 2012	Amplitudes of the sEMG during swallowing	N/S	sEMG	N/A	2
1	Oropharyngeal muscle activity	Biomechanical impairment	Swallowing amplitude	Coriolano 2012	Amplitudes of the sEMG during swallowing	N/S	sEMG	N/A	2
1	Oropharyngeal muscle activity	Biomechanical impairment	Amplitude and contraction duration of submandibular muscles during the pharyngeal stage of swallowing	Kim 2021	sEMG contraction amplitude and contraction duration of submandibular muscles during the pharyngeal stage of swallowing in people with PD	N/S	sEMG	increased	1
1	Oropharyngeal muscle activity	Biomechanical impairment	propulsion strength	Nascimento 2019	bolus propulsion	N/S	VFS	N/A	2
1	Oropharyngeal muscle activity	Biomechanical impairment	propulsion strength	Nascimento 2019	bolus propulsion	N/S	VFS	N/A	2
1	Oropharyngeal muscle activity	Biomechanical impairment	propulsion strength	Nascimento 2019	bolus propulsion	N/S	VFS	N/A	2
1	Oropharyngeal muscle activity	Biomechanical impairment	laryngeal excursion time - total	Wang 2017	total excursion time (TET) of the larynx	the sum of ET and duration of the second deflection	sEMG, FSR senors	prolonged	1
1	Oropharyngeal muscle activity	Biomechanical impairment	laryngeal upward excursion time	Wang 2017	laryngeal upward excursion time (ET)	duration of the first downward deflection recorded by FSR	sEMG, FSR senors		1
1	Patient-reported		Swallowing issues	Bakke 2011	Swallowing	N/S	PROM (NOT-S)	N/S	1
1	Penetration/aspiration	Sign	Aspiration	Ali 1996	aspiration	penetration of the bolus beyond the vocal cords	VFS	N/A	4
1	Penetration/aspiration	Sign	Penetration/aspiration	da Costa 2023	penetration and aspiration	according to PAS	VFS	increased	1
1	Penetration/aspiration	Sign	Penetration/aspiration	Hammer 2013	penetration/aspiration	according to PAS	FEES	N/A	2
1	Penetration/aspiration	Sign	Penetration/aspiration	Kim 2015a	penetration or aspiration	Penetration was defined as the passage of food into the larynx without passing below the true vocal folds; Aspiration was defined as the passage of food below the true vocal folds	VFS	increased	1
1	Penetration/aspiration	Sign	Penetration/aspiration	Lee 2019	supraglottic penetration, subglottic aspiration	N/S	VFS	increased	1
1	Penetration/aspiration	Sign	Penetration/aspiration	Nagaya 1998	aspiration	N/S	VFS	increased	3
1	Penetration/aspiration	Sign	Aspiration	Pflug 2018	aspiration	according to PAS	FEES	N/A	4
1	Penetration/aspiration	Sign	Aspiration	Pflug 2018	aspiration	according to PAS	FEES	N/A	4
1	Penetration/aspiration	Sign	Aspiration	Pflug 2018	aspiration	according to PAS	FEES	N/A	4
1	Penetration/aspiration	Sign	penetration	Pflug 2018	penetration	according to PAS	FEES	N/A	4
1	Penetration/aspiration	Sign	penetration	Pflug 2018	penetration	according to PAS	FEES	N/A	4
1	Penetration/aspiration	Sign	penetration	Pflug 2018	penetration	according to PAS	FEES	N/A	4
1	Penetration/aspiration	Sign	Penetration/aspiration	Pflug 2018	laryngeal penetration or aspiration	according to PAS	FEES	increased	3
1	Penetration/aspiration	Sign	Silent aspiration	Pflug 2018	silent aspiration	according to PAS	FEES	N/A	4
1	Penetration/aspiration	Sign	Silent aspiration	Pflug 2018	silent aspiration	according to PAS	FEES	N/A	4
1	Penetration/aspiration	Sign	Silent aspiration	Pflug 2018	silent aspiration	according to PAS	FEES	N/A	4
1	Penetration/aspiration	Sign	Aspiration	Pflug 2019	aspiration	water passes below the vocal folds, according to PAS	FEES	N/A	4
1	Penetration/aspiration	Sign	Aspiration	Robbins 1986	aspiration	N/S	VFS	N/A	4
1	Penetration/aspiration	Sign	Aspiration	Robbins 1986	aspiration	N/S	VFS	N/A	4
1	Penetration/aspiration	Sign	Aspiration	Wintzen 1994a	tracheal aspiration	N/S	VFS	N/A	4
1	Penetration/aspiration	Sign	penetration	Wintzen 1994a	vestibular aspiration	no barium below the true vocal folds	VFS	N/A	4
1	Pharyngeal movement	Biomechanical impairment	Abnormal pharyngeal wall motion	Ali 1996	Abnormal pharyngeal wall motion	N/S	VFS	reduced	1
1	Pharyngeal movement	Biomechanical impairment	Impaired pharyngeal contraction	da Costa 2023	pharyngeal contraction	according to MBSImP	VFS	N/A	2
1	Pharyngeal movement	Biomechanical impairment	Diminished/absent pharyngeal stripping wave	da Costa 2023	Pharyngeal stripping wave	N/S - according to MBSImP?	VFS, MBSImP	reduced	1
1	Pharyngeal movement	Biomechanical impairment	Mostly similar max. pharyngeal constriction for IDDSI 1-4	Ghandi 2023	Frame of maximum pharyngeal constriction (MPC)	N/S	VFS	N/A	5
1	Pharyngeal movement	Biomechanical impairment	Similar maximum pharyngeal constriction for IDDSI 0	Ghandi 2023	Frame of maximum pharyngeal constriction (MPC)	N/S	VFS	N/A	2
1	Pharyngeal movement	Biomechanical impairment	oropharyngeal freezing (festination, trembling und akinesia)	Labeit 2020	oropharyngeal freezing	either temporarily missing swallowing reflex (akinesia) or temporarily delayed swallowing reflex in combination with freezing associated movement abnormalities of the tongue base or pharyngeal muscles e.g. festination or trembling. Festination was defined as rapid, anterior-posterior oriented pumping movement of the tongue base with inadequate bolus propulsion. Trembling was defined as a high fre…	FEES	N/A	4
1	Pharyngeal movement	Biomechanical impairment	oropharyngeal freezing (festination, trembling und akinesia)	Labeit 2020	oropharyngeal freezing	either temporarily missing swallowing reflex (akinesia) or temporarily delayed swallowing reflex in combination with freezing associated movement abnormalities of the tongue base or pharyngeal muscles e.g. festination or trembling. Festination was defined as rapid, anterior-posterior oriented pumping movement of the tongue base with inadequate bolus propulsion. Trembling was defined as a high fre…	FEES	N/A	4
1	Pharyngeal movement	Biomechanical impairment	oropharyngeal freezing (festination, trembling und akinesia)	Labeit 2020	oropharyngeal freezing	either temporarily missing swallowing reflex (akinesia) or temporarily delayed swallowing reflex in combination with freezing associated movement abnormalities of the tongue base or pharyngeal muscles e.g. festination or trembling. Festination was defined as rapid, anterior-posterior oriented pumping movement of the tongue base with inadequate bolus propulsion. Trembling was defined as a high fre…	FEES	N/A	4
1	Pharyngeal movement	Biomechanical impairment	Pharyngeal peristalsis	Wintzen 1994a	peristalsis of the pharynx	N/S	VFS	N/A	4
1	Pharyngeal movement - hesitation	Biomechanical impairment	number of hesitations of the hyoid	Wintzen 1994a	hesitations of the hyoid	N/S	VFS	increased	3
1	Pharyngeal movement - hesitation	Biomechanical impairment	number of hesitations of the hyoid	Wintzen 1994b	hesitations	aborted swallowing movements	VFS	N/A	5
1	Pharyngeal pressure	Biomechanical impairment	Peak hypopharyngeal pressure	Ali 1996	peak hypopharyngeal pressure	measured from the manometric tracings from the two distal solid-state transducer positioned in midpharynx and hypopharynx.	MAN	N/A	2
1	Pharyngeal pressure	Biomechanical impairment	Peak midpharyngeal pressure	Ali 1996	peak midpharyngeal pressure	measured from the manometric tracings from the two distal solid-state transducer positioned in midpharynx and hypopharynx.	MAN	N/A	2
1	Pharyngeal pressure	Biomechanical impairment	Pharynx peak pressure	Sung 2010	Pharynx peak pressure	N/S	HRM	reduced	1
1	Pharyngeal pressure		lower dp/Dt Upslope	Sung 2010	dP/dT upslope (mm Hg/sec)	N/S	pharyngoesophageal manometry	reduced	1
1	Piecemeal deglutition	Sign	Piecemeal deglutition (when bolus fractioned in many swallows with < 20 ml) (Sequential swallowing on the same bolus)	Ali 1996	piecemeal swallow	repetitive swallows transferring small portions of bolus	VFS	increased	3
1	Piecemeal deglutition	Sign	Piecemeal deglutition (when bolus fractioned in many swallows with < 20 ml) (Sequential swallowing on the same bolus)	Baijens 2011	piecemeal deglutition	Sequential swallowing of the same bolus	VFS	N/A	2
1	Piecemeal deglutition	Sign	Piecemeal deglutition (when bolus fractioned in many swallows with < 20 ml) (Sequential swallowing on the same bolus)	Coriolano 2012	piecemeal deglutition	N/S	sEMG	increased	1
1	Piecemeal deglutition	Sign	Piecemeal deglutition (when bolus fractioned in many swallows with < 20 ml) (Sequential swallowing on the same bolus)	Coriolano 2012	piecemeal deglutition	N/S	sEMG	increased	1
1	Piecemeal deglutition	Sign	Piecemeal deglutition (when bolus fractioned in many swallows with < 20 ml) (Sequential swallowing on the same bolus)	Minagi 2018	piecemeal deglutition	multiple swallowing movements observed in one trial based on tongue pressure production, laryngeal movement waveforms and swallowing sounds	EPG	increased	3
1	Piecemeal deglutition	Sign	Piecemeal deglutition (when bolus fractioned in many swallows with < 20 ml) (Sequential swallowing on the same bolus)	Nagaya 1998	piecemeal deglutition	N/S	VFS	increased	3
1	Piecemeal deglutition	Sign	Piecemeal deglutition (when bolus fractioned in many swallows with < 20 ml) (Sequential swallowing on the same bolus)	Robbins 1986	piecemeal deglutition	repeated complete swallows of portions of the bolus were required rather than a single swallow per bolus	VFS	N/A	4
1	Piecemeal deglutition	Sign	Piecemeal deglutition (when bolus fractioned in many swallows with < 20 ml) (Sequential swallowing on the same bolus)	Robbins 1986	piecemeal deglutition	repeated complete swallows of portions of the bolus were required rather than a single swallow per bolus	VFS	increased	3
1	Piecemeal deglutition	Symptom	Fragmented deglutition	Sung 2010	fragmented deglutition	N/S	PROM	N/A	4
1	Piecemeal deglutition	Sign	Piecemeal deglutiton	Wang 2017	Piecemeal deglutiton	If the volume of the bolus fed into the mouth exceeds the dysphagia limit, it is absolutely necessary to divide this bolus into smaller volumes and swallow them successively. This protective swallowing process is called “piecemeal deglutition”.	sEMG, FSR sensors, nasal cannula	increased	1
1	Piecemeal deglutition	Sign	Piecemeal deglutition (when bolus fractioned in many swallows with < 20 ml) (Sequential swallowing on the same bolus)	Wintzen 1994a	piece-meal deglutition	N/S	VFS	N/A	4
1	Pooling in pyriform sinus	Sign	Pooling in pyriform sinus	Robbins 1986	pooling in pyriform sinus	N/S	VFS	increased	3
1	Pooling in pyriform sinus	Sign	Pooling in pyriform sinus	Robbins 1986	pooling in pyriform sinus	N/S	VFS	increased	3
1	Postswallow residue - oral	Sign	Postswallow oral residue	Nagaya 1998	residue on the tongue/residue in the anterior and lateral sulci	N/S	VFS	N/A	4
1	Postswallow residue - oropharyngeal	Sign	Coating of pharyngeal wall (barium lining the walls of the pharynx)	Ali 1996	coating of pharyngeal wall	N/S	VFS	increased	1
1	Postswallow residue - oropharyngeal	Sign	Pooling in pyriform sinus	Ali 1996	postswallow pooling or stasis	any postswallow retention of barium in (...) pyriform sinuses	VFS	increased	1
1	Postswallow residue - oropharyngeal	Sign	Postswallow oral residue	Ali 1996	postswallow oral residue	N/S	VFS	increased	3
1	Postswallow residue - oropharyngeal	Sign	Vallecular pooling/residue	Ali 1996	postswallow pooling or stasis	any postswallow retention of barium in the valleculae	VFS	increased	1
1	Postswallow residue - oropharyngeal	Sign	Postswallow pharyngeal residue dual task (laryngopharynx)	Ardenghi 2021	residue	according to Boston Residue and Clearance Scale (BRACS)	FEES	increased	1
1	Postswallow residue - oropharyngeal	Sign	Postswallow pharyngeal residue (laryngopharynx)	Ardenghi 2021	residue	according to Boston Residue and Clearance Scale (BRACS)	FEES	increased	1
1	Postswallow residue - oropharyngeal	Sign	Pooling in pyriform sinus	Baijens 2011	postswallow pyriform sinus pooling	Postswallow pooling in the pyriform sinuses	VFS	N/A	2
1	Postswallow residue - oropharyngeal	Sign	Vallecular pooling/residue	Baijens 2011	Postswallow vallecular pooling	Postswallow pooling in the valleculae	VFS	N/A	2
1	Postswallow residue - oropharyngeal	Symptom	Bolus hold-up in the cervical region	Bassotti 1998	bolus holdup localized to the cervical region	N/S	PROM	N/A	4
1	Postswallow residue - oropharyngeal	Sign	Postswallow pharyngeal residue (laryngopharynx)	da Costa 2023	pharyngeal residue	according to MBSImP	VFS, MBSImP	increased	1
1	Postswallow residue - oropharyngeal	Sign	Postswallow oropharyngeal residue	Hammer 2013	oropharyngeal residue	residue of food remaining in the oropharyngeal regions	FEES	N/A	2
1	Postswallow residue - oropharyngeal	Sign	Postswallow oropharyngeal residue	Hammer 2013	oropharyngeal residue	residue of food remaining in the oropharyngeal regions	FEES	increased	1
1	Postswallow residue - oropharyngeal	Sign	Postswallow oropharyngeal residue	Hammer 2013	oropharyngeal residue	residue of food remaining in the oropharyngeal regions	FEES	N/A	2
1	Postswallow residue - oropharyngeal	Sign	Postswallow pharyngeal residue pyriform sinus	Kim 2015a	pyriform sinus residue	N/S	VFS	N/A	4
1	Postswallow residue - oropharyngeal	Sign	Postswallow pharyngeal residue valleculae	Kim 2015a	vallecular residue	N/S	VFS	increased	3
1	Postswallow residue - oropharyngeal	Sign	Coating of pharyngeal wall (barium lining the walls of the pharynx)	Lee 2019	Coating on the pharyngeal wall	N/S	VFS	increased	1
1	Postswallow residue - oropharyngeal	Sign	Postswallow pharyngeal residue pyriform sinus	Lee 2019	pyriform sinus residue	N/S	VFS	N/A	2
1	Postswallow residue - oropharyngeal	Sign	Postswallow pharyngeal residue valleculae	Lee 2019	vallecular residue	N/S	VFS	increased	1
1	Postswallow residue - oropharyngeal	Sign	Postswallow pharyngeal residue pyriform sinus	Nagaya 1998	residue in pyriform sinuses	N/S	VFS	N/A	4
1	Postswallow residue - oropharyngeal	Sign	Postswallow pharyngeal residue valleculae	Nagaya 1998	vallecular residue after swallow	N/S	VFS	increased	3
1	Postswallow residue - oropharyngeal	Sign	Residue (oropharyngeal, piriform sinus, aditus laryngis)	Pflug 2018	Residues of water, bisquit, bread	N/S	FEES	increased	3
1	Postswallow residue - oropharyngeal	Sign	Vallecular coating	Robbins 1986	vallecular coating	N/S	VFS	increased	3
1	Postswallow residue - oropharyngeal	Sign	Vallecular coating	Robbins 1986	vallecular coating	N/S	VFS	increased	3
1	Postswallow residue - oropharyngeal	Sign	Vallecular stasis	Robbins 1986	vallecular stasis	N/S	VFS	N/A	4
1	Postswallow residue - oropharyngeal	Sign	Vallecular stasis	Robbins 1986	vallecular stasis	N/S	VFS	N/A	4
1	Postswallow residue - oropharyngeal	Sign	Postswallow pharyngeal residue pyriform sinus	Wintzen 1994a	piriform sinus residue	N/S	VFS	N/A	4
1	Postswallow residue - oropharyngeal	Sign	Postswallow pharyngeal residue valleculae	Wintzen 1994a	vallecular stasis	N/S	VFS	N/A	4
1	Postswallow residue - oropharyngeal -pills	Sign	Difficulty swallowing oral medication (remains in oral cavity/pharynx; not recognized or ineffective cleaning; coughing)	Buhmann 2019	dysphagia for medication	difficulty of swallwoing medication	FEES	N/A	2
1.2	Quality of life	Symptom	Swallowing related quality of life (all subcategories exept sleep in Leow 2010)	Leow 2010	impact of dysphagia on quality of life in PD	according to SWAL-QOL	PROM (SWAL-QOL)	reduced	1*	* not significant for item "sleep"
1	Regurgitation	Symptom	Nasal regurgitation	Bassotti 1998	Postnasal regurgitation	N/S	PROM	N/A	4
1	Regurgitation	Symptom	Nasal regurgitation	Bassotti 1998	Postnasal regurgitation	N/S	PROM	N/A	4
1	Regurgitation	Sign	Nasal regurgitation	da Costa 2023	according to MBSImP	N/S	VFS, MBSImP	N/A	2
1	Respiratory swallow coordination	Biomechanical impairment	duration of deglutitive apnea (DDA)	Gross 2008	duration of deglutitive apnea (DDA)	length of time that the nasal signal returned to baseline (zero flow), indicating airway closure associated with swallowing	EMG, combined nasal airflow and plethysmographic signals	N/A	2
1	Respiratory swallow coordination	Biomechanical impairment	Number of postswallow inhalation	Gross 2008	postswallow inhalation	N/S	EMG, combined nasal airflow and plethysmographic signals	increased	1
1	Respiratory swallow coordination	Biomechanical impairment	Number of postswallow inhalation	Gross 2008	postswallow inhalation	N/S	EMG, combined nasal airflow and plethysmographic signals	increased	1
1	Respiratory swallow coordination	Biomechanical impairment	Number of swallows at low tidal volume	Gross 2008	swallows at low tidal volume	N/S	EMG, combined nasal airflow and plethysmographic signals	increased	1
1	Respiratory swallow coordination	Biomechanical impairment	Number of swallows at low tidal volume	Gross 2008	swallows at low tidal volume	N/S	EMG, combined nasal airflow and plethysmographic signals	increased	1
1	Respiratory swallow coordination	Biomechanical impairment	Number of swallows during inhalation phase	Gross 2008	swallow during inhalation	N/S	EMG, combined nasal airflow and plethysmographic signals	increased	1
1	Respiratory swallow coordination	Biomechanical impairment	Number of swallows during inhalation phase	Gross 2008	swallow during inhalation	N/S	EMG, combined nasal airflow and plethysmographic signals	increased	1
1	Respiratory swallow coordination	Biomechanical impairment	Duration of swallow apnea	Nilsson 1996	time to respiration	time from bolus passage (Doppler) to the first sign of respiration (thermodetector, inspiration or expiration)	ROSS	reduced	1
1	Respiratory swallow coordination	Biomechanical impairment	time of respiration	Nilsson 1996	Respiration during swallowing	N/S	ROSS	N/A	2
1	Respiratory swallow coordination	Biomechanical impairment	Respiratory synchronisation: number of swallows preceded by an apnoeic period	Pinnington 2000	number of swallows preceded by an apnoeic period	N/S	EDAT	N/A	2
1	Respiratory swallow coordination	Biomechanical impairment	Respiratory synchronisation: Percentage of swallows followed by an expiration	Pinnington 2000	Respiratory synchronisation: reduced percentage of swallows followed by an expiration	N/S	EDAT	reduced	1
1	Respiratory swallow coordination	Biomechanical impairment	Respiratory synchronisation: percentage of swallows preceded by an expiration	Pinnington 2000	Percentage of swallows preceded by an expiration	N/S	EDAT	N/A	2
1	Respiratory swallow coordination	Biomechanical impairment	Respiratory synchronisation: percentage of swallows preceded by an inspiration	Pinnington 2000	Percentage of swallows preceded by an inspiration	N/S	EDAT	N/A	2
1	Respiratory swallow coordination	Biomechanical impairment	Pre- and post-swallowing respiratory phase patterns	Wang 2017	rates of non-expiratory/expiratory pre- and post-swallowing respiratory phase patterns were	rates of non-expiratory/expiratory pre- and post-swallowing respiratory phase patterns	sEMG, FSR sensors, nasal cannula	increased	1
1	Respiratory swallow coordination	Biomechanical impairment	Swallowing respiratory pause (SRP)	Wang 2017	Swallowing respiratory pause (SRP)	SRP is a protective phenomenon during swallowing that allows for safe swallowing without aspiration. Thus, SRP, the duration of airway closure during swallowing, was measured to quantify the performance of deglutitive apnea	sEMG, FSR sensors, nasal cannula		2
1,2	Self-reported dysphagia	Symptom	Globus	Sung 2010	globus on the pharynx or esophagus	foreign body sensation	PROM	N/A	4
1,2	Self-reported dysphagia	Symptom	Pain during swallowing	Sung 2010	pain or discomfort during swallowing	N/S	PROM	N/A	4
1,2	Self-reported dysphagia	Symptom	Sense of getting stuck	Sung 2010	sense of getting stuck	N/S	PROM	N/A	4
1,2	Self-reported dysphagia - severity	Symptom	differences in self-reported swallow severity	Hammer 2013	differences in self-reported swallow severity	N/S	PROM (SSQ)	N/A	2
1	Suction pressure	Biomechanical impairment	Max. suction pressure	Nilsson 1996	peak suction pressure using a straw	N/S	ROSS	reduced	1
1	Swallow rest	Biomechanical impairment	Prolonged swallow rest for IDDSI 0	Ghandi 2023	swallow rest (SR)	The terminal event of each swallow, identified as the first frame showing the pyriform sinuses at their lowest position, relative to the spine, prior to any hyoid burst or laryngeal elevation for a subsequent swallow. On the terminal swallow for a bolus, this event is further defined as occurring within 30 frames (approximately 1 s) of UESC, prior to any nonswallow events such as coughing, talkin…	VFS	prolonged	1
1	Swallowing capacity	Sign	Swallowing capacity (ml/swallow)	Baram 2023	swallowing capacity	how many ml participants can swallow per second	TWST	reduced	1
1	Swallowing capacity	Sign	Swallowing capacity	Nilsson 1996	swallowing capacity (ml/sec)	dividing the bolus volume by the ingestion cycle time in each ingestion cycle	ROSS	reduced	1
1	Swallowing capacity	Sign	Swallowing capacity	Nilsson 1996	swallowing capacity (ml/sec)	dividing the bolus volume by the ingestion cycle time in each ingestion cycle	ROSS	N/A	2
1.2	Swallowing changes and QOL	Symptom	Swallowing changes	Noble 2015	Swallowing changes questionnaire ratings	The questionnaire items were derived from interviews with people with Parkinson’s, enquiring about changes they had perceived in eating and drinking because of their condition (Miller et al, 2006). Items were also taken from other questionnaires (Nathadwarawala et al, 1992; Clarke et al, 1998; Wallace et al, 2000) that had shown strong associations with swallowing difficulties and matched descrip…	PROM/IROM	increased	1
1	Swallowing duration (of swallowing cycle)	Biomechanical impairment	Swallowing duration	Belo 2014	average duration of the swallowing cycle (sec/#ofswallows)	dividing the time taken to drink the volume by the number of swallows.	sEMG	N/A	2
1	Swallowing latency	Biomechanical impairment	Swallowing latency	Wang 2017	Latency of oropharyngeal swallowing	The onset latency of the laryngeal upward excursion was defined as the duration from the onset of sEMG to the onset of laryngeal excursion.	sEMG, FSR senors		2
1	Swallowing speed	Sign	Swallowing duration	Baram 2023	swallowing duration	The start of a swallow was defined as the point at which the EMG trace exceeded the threshold level and the ending of a swallow was defined as the point at which a trace returned below the threshold level.	EMG	prolonged	1
1	Swallowing speed	Sign	Swallowing duration	Belo 2014	TTD (Time Taken to Drink)	the time taken to drink the volume	sEMG	prolonged	1
1	Swallowing speed	Sign	Swallowing duration	Clarke 1998	swallowing speed	The time taken to swallow all of the water was noted from which the swallowing speed was calculated.	TWST	reduced	1
1	Swallowing speed	Sign	Swallowing duration	Coriolano 2012	durations (in sec) of the sEMG during swallowing	N/S	sEMG	prolonged	1
1	Swallowing speed	Sign	Swallowing duration	Coriolano 2012	drinking condition	sequential swallowing of 100ml	sEMG	prolonged	1
1	Swallowing speed	Sign	Swallowing duration	Coriolano 2012	durations (in sec) of the sEMG during swallowing	N/S	sEMG	prolonged	1
1	Swallowing speed	Sign	swallowing duration (s/swallow)	Kanna 2014	swallowing duration	s/swallow	TWST	prolonged	1
1	Swallowing speed	Sign	Swallowing speed (ml/sec)	Kanna 2014	swallowing speed	ml/s	TWST	prolonged	1
1	Swallowing speed	Sign	Duration of bolus ingestion	Nilsson 1996	feeding interval	the time from bolus passage to beginning of suction of the next bolus	ROSS	prolonged	1
1	Swallowing speed	Sign	Duration of bolus ingestion	Nilsson 1996	ingestion cycle time	the time between the beginning of two consecutive suctions	ROSS	prolonged	1
1	Swallowing speed	Sign	Drinking speed	Noble 2015	Drinking speed	Swallowing was assessed by a single research	TWST	prolonged	1
1	Swallowing speed	Sign	Swallowing speed (ml/sec)	Pflug 2019	swallowing speed	ml/sec	TWST, FEES	prolonged	1
1	Swallowing speed	Sign	Swallowing speed (ml/sec)	Sulena 2017	swallowing speed	fast (>10ml/sec) and slow (<10ml/sec)	3-ounce water swallowing test	prolonged	3
1	Swallowing volume	Sign	Swallowing volume	Belo 2014	average volume per swallow	obtained by dividing 100ml by the number of swallows	sEMG	reduced	1
1	Swallowing volume	Sign	Swallowing or bolus volume, number of swallows	Clarke 1998	bolus volume	The number of swallows was also noted so that the bolus volume could be calculated.	TWST	reduced	1
1	Swallowing volume	Sign	Swallowing volume (ml/swallow)	Kanna 2014	swallowing volume	ml/swallow	TWST	reduced	1
1	Swallowing volume	Sign	Bolus volume	Nilsson 1996	bolus volume during forced repetitive swallow	N/S	ROSS	reduced	1
1	Swallowing volume	Sign	Bolus volume	Nilsson 1996	bolus volume during single swallow	N/S	ROSS	reduced	1
1	Timing of orolingual swallow components	Biomechanical impairment	Oral suction time	Nilsson 1996	suction time	N/S	ROSS	N/A	2
1	Timing of oropharyngeal swallow components	Biomechanical impairment	Interval between duration of subprahyoid/submental muscle activity and laryngeal-pharyngeal mechanogram	Alfonsi 2007	interval between onset of EMG activity of suprahyoid/submental muscles and onset of laryngeal-pharyngeal mechanogram (I-SHEMG-LPM)	and interval between onset of EMG activity of suprahyoid/submental muscles and onset of laryngeal-pharyngeal mechanogram (I-SHEMG-LPM)	sEMG + iEMG	prolonged	1
1	Timing of oropharyngeal swallow components	Biomechanical impairment	Duration between initiation of swallow and moment of maximum anterior/horizontal hyoid motion Δt (sec)	Baijens 2011	Duration horizontal hyoid motion	Duration between initiation of swallow and moment of maximum horizontal (anterior) motion.	VFS	N/A	2
1	Timing of oropharyngeal swallow components	Biomechanical impairment	Duration between initiation of swallow and moment of maximum vertical hyoid motion Δt (sec)	Baijens 2011	Duration vertical hyoid motion	Duration between initiation of swallow and moment of maximum vertical motion.	VFS	N/A	2
1	Timing of oropharyngeal swallow components	Biomechanical impairment	Duration glossopalatal junction opening	Baijens 2011	glossopalatal junction opening - larnygeal vestibule closure	ΔT between glossopharyngeal junction opening and laryngeal vestibule closure	VFS	N/A	2
1	Timing of oropharyngeal swallow components	Biomechanical impairment	Laryngeal vestibule opening	Baijens 2011	Laryngeal vestibule opening	Moment of separation of the arytenoid cartilages and the underside of the epiglottis with reentry of air in the laryngeal vestibule	VFS	N/A	2
1	Timing of oropharyngeal swallow components	Biomechanical impairment	Velopharyngeal junction closure	Baijens 2011	moment of (...) closing of veloharyngeal junction	Moment of ﬁrst contact of the soft palate against the posterior pharyngeal wall // referenced to GPJ (glossopalatal junction opening) as time 0 (Kahrilas et al., 1997)	VFS	delayed	1
1	Timing of oropharyngeal swallow components	Biomechanical impairment	Velopharyngeal junction duration	Baijens 2011	velopharyngeal junction duration	ΔT between velopharyngeal junction closure and velopharyngeal junction opening	VFS	N/A	2
1	Timing of oropharyngeal swallow components	Biomechanical impairment	Velopharyngeal junction opening	Baijens 2011	moment of opening (...) of veloharyngeal junction	Moment of separation of the soft palate and the posterior pharyngeal wall with reentry of air in the retrolingual space from the nasopharynx from the nasopharynx	VFS	N/A	2
1	Timing of oropharyngeal swallow components	Biomechanical impairment	Interval between bolus passing mandible to hyoid burst for IDDSI 1-4	Ghandi 2023	Frame of bolus passing mandible (BPM)	The first frame where the leading edge of the bolus touches or crosses the shadow of the ramus of mandible.	VFS	N/A	2
1	Timing of oropharyngeal swallow components	Biomechanical impairment	Interval between bolus passing mandible to hyoid burstfor IDDSI 0	Ghandi 2023	Frame of bolus passing mandible (BPM)	The first frame where the leading edge of the bolus touches or crosses the shadow of the ramus of mandible.	VFS	prolonged	1
1	Timing of oropharyngeal swallow components	Biomechanical impairment	Laryngeal vestibule closure offset for IDDSI 1-4	Ghandi 2023	Frame of LVC offset (LVCOff)	The first frame where there is visible opening (white space) of the laryngeal vestibule. This requires some separation of the tissues or of the arytenoids from the inferior surface of the epiglottis, but complete opening is not required. The leaf of the epiglottis may still be in a downward position. This event cannot be identified in cases of incomplete LVC	VFS	N/A	5
1	Timing of oropharyngeal swallow components	Biomechanical impairment	Mostly shortened time to laryngeal vestibule closre for IDDSI 1-5	Ghandi 2023	time-to-LVC (laryngeal vestibule closure, LVC)	The time interval between hyoid burst and the frame of laryngeal vestibule closure	VFS	N/A	5
1	Timing of oropharyngeal swallow components	Biomechanical impairment	Similar swallow rest for IDDSI 1-4	Ghandi 2023	swallow rest (SR)	The terminal event of each swallow, identified as the first frame showing the pyriform sinuses at their lowest position, relative to the spine, prior to any hyoid burst or laryngeal elevation for a subsequent swallow. On the terminal swallow for a bolus, this event is further defined as occurring within 30 frames (approximately 1 s) of UESC, prior to any nonswallow events such as coughing, talkin…	VFS	N/A	2
1	Timing of oropharyngeal swallow components	Biomechanical impairment	Time to maximal excursion Hyoid (s)	Kim 2015a	Time to maximal excursion - hyoid (s)	The time to the maximal excursion was measured as the time interval from the time zero point to the moment when the hyoid bone, vocal folds, and epiglottis moved to their maximal displacement.	VFS	prolonged	1
1	Timing of oropharyngeal swallow components	Biomechanical impairment	Time to maximal excursion Epiglottis (s)	Kim 2015a	Time to maximal excursion - epiglottis (s)	The time to the maximal excursion was measured as the time interval from the time zero point to the moment when the hyoid bone, vocal folds, and epiglottis moved to their maximal displacement.	VFS	prolonged	1
1	Timing of oropharyngeal swallow components	Biomechanical impairment	Time to maximal excursion Vocal folds (s)	Kim 2015a	Time to maximal excursion - vocal folds (s)	The time to the maximal excursion was measured as the time interval from the time zero point to the moment when the hyoid bone, vocal folds, and epiglottis moved to their maximal displacement.	VFS	prolonged	1
1	Timing of oropharyngeal swallow components	Biomechanical impairment	Hyoid, timing of laryngeal elevation (slow, delayed, reduced)	Nagaya 1998	delayed onset of laryngeal elevation	N/S	VFS	delayed	3
1	Timing of oropharyngeal swallow components	Biomechanical impairment	Pharyngeal delay time	Oh 2021	pharyngeal delay time	the time from the bolus head arriving at the lower edge of the mandibular ramus to triggering of the pharyngeal swallow.	VFS	prolonged	1
1	Timing of oropharyngeal swallow components	Biomechanical impairment	Delay of triggering in EMG activity	Potulska 2003	Time of triggering EMG activity	N/S	EMG	delayed	1
1	Timing of oropharyngeal swallow components	Biomechanical impairment	Laryngeal movement time	Potulska 2003	Time of laryngeal movement	N/S	EMG	prolonged	1
1	Timing of oropharyngeal swallow components	Biomechanical impairment	delayed descent of hyoid bone	Schiffer 2019	descent of the hyoid bone	first movement of descent to a resting location	VFS	N/A	2
1	Timing of oropharyngeal swallow components	Biomechanical impairment	Onset of airway closure	Schiffer 2019	onset of aryepiglottic fold elevation	The onset of airway protection began with the elevation of the aryepiglottic folds and arytenoid cartilages toward the down-folding epiglottis.	VFS	delayed	1
1	Timing of oropharyngeal swallow components	Biomechanical impairment	Onset of airway closure	Schiffer 2019	onset of aryepiglottic fold elevation	The onset of airway protection began with the elevation of the aryepiglottic folds and arytenoid cartilages toward the down-folding epiglottis.	VFS	N/A	2
1	Timing of oropharyngeal swallow components	Biomechanical impairment	Pharyngeal duration	Sung 2010	Pharyngeal duration	duration of pharyngeal contractions (msec)	pharyngoesophageal manometry	prolonged	1
1	Timing of oropharyngeal swallow components	Biomechanical impairment	Time (from end of pharyngeal contraction) to begin of UES relaxation	Sung 2010	P end of cont to UES begin (msec)	N/S	pharyngoesophageal manometry + impedance	N/A	2
1	Timing of oropharyngeal swallow components	Biomechanical impairment	Time (from end of pharyngeal contraction) to begin of UES nadir UES relaxation	Sung 2010	P end of cont to UES nadir (msec)	N/S	pharyngoesophageal manometry + impedance	N/A	2
1	Timing of oropharyngeal swallow components	Biomechanical impairment	P begin to U begin	Sung 2010	P begin to U begin (msec)	N/S	pharyngoesophageal manometry + impedance	reduced	1
1	Timing of oropharyngeal swallow components	Biomechanical impairment	P being to UES end of relax	Sung 2010	P begin to UES end of relax (msec)	N/S	pharyngoesophageal manometry + impedance	reduced	1
1	Timing of oropharyngeal swallow components	Biomechanical impairment	P peak to UES end of relax	Sung 2010	P peak to UES end of relax (msec)	N/S	pharyngoesophageal manometry + impedance	reduced	1
1	Timing of oropharyngeal swallow components	Biomechanical impairment	P peak to UES nadir	Sung 2010	P peak to UES nadir (msec)	N/S	pharyngoesophageal manometry + impedance	reduced	1
1	Timing of oropharyngeal swallow components	Biomechanical impairment	Duration of swallowing reflex	Umay 2019	duration of swallowing reflex	‘A-0′ interval indicates the duration of swallowing reflex	EMG	prolonged	1
1	Timing of oropharyngeal swallow components	Biomechanical impairment	Total oropharyngeal swallowing time	Umay 2019	total oropharyngeal swallowing time	"A-C" interval is recorded as total oropharyngeal swallowing time.	EMG	prolonged	1
1	Timing of oropharyngeal swallow components	Biomechanical impairment	Triggering time of swallowing reflex	Umay 2019	triggering time of swallowing reflex	"0-2″ interval is the triggering time of swallowing reflex	EMG	prolonged	1
1	Transit time - oral	Sign	Oral transit time	Nilsson 1996	time for bolus formation and transit from the oral cavity into the pharynx	calculated from the end of suction (pressure detector) to the passage of the bolus (Doppler).	ROSS	prolonged	1
1	Transit time - oral	Sign	suction time	Nilsson 1996	suction time	N/S	ROSS	N/A	2
1	Transit time - oral	Sign	Oral transit time	Oh 2021	oral transit time	the time taken for the main bolus in the oral cavity to start moving to the posterior until the bolus head reached the lower edge of the mandibular ramus.	VFS	N/A	2
1	Transit time - oral	Sign	Oral transit time	Pinnington 2000	duration of the "oral" part(s)	the interval between cessation of spoon contact and the first swallow sound [13],	EDAT	prolonged	1
1	Transit time - oral	Sign	Oral transit time	Wakasugi 2017	oral transit time	interval from the instruction to drink until the bolus passed the tongue base across the posterior aspect of the mandible ramus	VFS	N/A	4
1	Transit time - pharyngeal	Sign	Pharyngeal transit time	Lee 2019	pharyngeal transit time	N/S	VFS	N/A	2
1	Transit time - pharyngeal	Sign	Pharyngeal transit time	Oh 2021	pharyngeal transit time	the time from the head of the main bolus reaching the lower edge of the mandibular ramus to the bolus tail passing through the cricopharyngeal region approximately 1 cm below the true vocal folds.	VFS	N/A	2
1	Transit time - pharyngeal	Sign	Pharyngeal transit time	Pinnington 2000	pharyngeal transit time/duration of the "pharyngeal" part(s)	the period when no nasal airflow is recorded during the pharyngeal stage	EDAT	prolonged	1
1	UES opening - duration	Biomechanical impairment	Similar UES opening duration for IDDSI 1-4	Ghandi 2023	UES opening duration (UESO)	The time interval between UESO and UESC	VFS	N/A	2
1	UES opening - duration	Biomechanical impairment	Similar UES opening duration for IDDSI 0	Ghandi 2023	UES opening duration (UESO)	The time interval between UESO and UESC	VFS	N/A	2
1	UES opening - duration	Sign	UES opening, relaxation duration, in ms (Moment of opening of the esophagus with entry of either air or barium) (USE opening time - Marques et al, Nascimento)	Marques 2023	Duration of UES relaxation	N/S	VFS	N/A	2
1	UES opening - duration	Biomechanical impairment	Max. oral suction pressure	Nilsson 1996	peak suction pressure during forced, repetitive swallow	N/S	ROSS	reduced	1
1	UES opening - duration	Biomechanical impairment	Swallowing duration	Wang 2017	Duration of oropharyngeal swallowing	duration of sEMG activity	sEMG, FSR senors		2
1	UES opening - extent (spatial)	Biomechanical impairment	Impaired pharyngoesophageal segment opening	da Costa 2023	Pharyngoesophageal segment opening	according to MBSImP	VFS	N/A	2
1	UES opening - extent (spatial)	Biomechanical impairment	Poor/Incomplete UES opening	Kim 2015a	Poor UES opening	N/S	VFS	reduced	3
1	UES pressure - amplitude	Biomechanical impairment	UES resting pressure	Ali 1996	Basal UES pressure	N/S	MAN	N/A	4
1	UES pressure - amplitude	Sign	Nadir UES relaxation pressure	Ali 1996	Nadir deglutitive UES pressure (nadir UES pressure during deglutition was >10 mm Hg)	Nadir deglutitive UES pressure was determined in response to dry swallows. UES relaxation was defined as incomplete if nadir UES pressure during deglutition was >10 mmHg, which is the upper limit of normal (mean 2 2 SD) in the healthy age-matched controls. UES relaxation onset was defined as the time point when the basal UES pressure began to decrease abruptly.	MAN	N/A	4
1	UES pressure - amplitude	UES opening extent, in mm (Moment of opening of the esophagus with entry of either air or barium) (USE opening time - Marques et al, Nascimento)	Pharyngeal peak contraction (mmHg)	Marques 2023	pharyngeal peak contraction (mmHg)	N/S	HRM	N/A	2
1	UES pressure - amplitude	Biomechanical impairment	NADIR UES relaxation at pharyngeal peak contraction	Marques 2023	NADIR UES relaxation at pharyngeal peak contraction	N/S	HRM	increased	1
1	UES pressure - amplitude		NADIR UES relaxation pressure	Marques 2023	NADIR UES relaxation pressure	N/S	HRM	increased	1
1	UES pressure - amplitude	Biomechanical impairment	UES resting pressure	Sung 2010	UES resting pressure (mmHg)	N/S	pharyngoesophageal manometry + impedance	reduced	1
1	UES pressure - duration	Biomechanical impairment	UES opening duration	Sung 2010	UES opening duration (msec)	N/S	pharyngoesophageal manometry + impedance	N/A	2
1	UES pressure - extent (spatial)	Biomechanical impairment	(Maximum) UES opening (extent)	Ali 1996	maximal UES sagittal dimension	N/S	VFS	reduced	1
1	UES timing of event	Biomechanical impairment	UES closure after bolus transport	Baijens 2011	UESc: Upper esophageal sphincter closure	Moment of closure of the esophagus after bolus transport.	VFS	N/A	2
1	UES timing of event	Biomechanical impairment	UES closure for IDDSI 0	Ghandi 2023	Frame of UES closure (UESC)	The first frame where the UES achieves closure behind the bolus tail. This does not require closure of the entire UES segment, simply closure at a single point along the segmen	VFS	prolonged	1
1	UES timing of event	Biomechanical impairment	UES closure for IDDSI 1-4	Ghandi 2023	Frame of UES closure (UESC)	The first frame where the UES achieves closure behind the bolus tail. This does not require closure of the entire UES segment, simply closure at a single point along the segmen	VFS	N/A	5
1	UES timing of event	Biomechanical impairment	Similar maximum UES distension for IDDSI 1-4	Ghandi 2023	Frame of maximum UES distension (UESMax)	The frame where the UESO has the widest width (i.e., diameter), judged perpendicular to the cervical spine on a lateral-view fluoroscopy image	VFS	N/A	2
1	UES timing of event	Biomechanical impairment	Similar maximum UES distension for IDDSI 0	Ghandi 2023	Frame of maximum UES distension (UESMax)	The frame where the UESO has the widest width (i.e., diameter), judged perpendicular to the cervical spine on a lateral-view fluoroscopy image	VFS	N/A	2
1	UES timing of event	Biomechanical impairment	UES opening (Moment of opening of the esophagus with entry of either air or barium)	Nascimento 2019	time to opening of the UES	GPJO–UESO (glossopharyngeal junction opening until UES opening)	VFS	N/A	2
1	Wet voice	Sign	wet voice	Clarke 1998	wet voice	N/S	IROM	N/A	2

## Sheet: Legend
Significance	1	statistically significant
	2	not statistically significant
	3	≥ 50%, significant
	4	< 50%, nicht significant
	5	significance cannot be determined
oro-pharyngeal phase	1
oesophageal phase	2
UES	1,2
N/S	not specified
N/A	not applicable
pressure

## Sheet: Abbreviations
	Abbreviations
EDAT	Exeter Dysphagia Assessment Technique
EEG	Electroencephalogram
EMG	Electromyography
EPG	Electropalatography
FEES	Flexible endoscopic evaluation of swallowing
IDDSI	International Dysphagia Diet Standardisation Initiative
NMS	Non-motor symptoms questionnaire
ROSS	Repetitive Oral Suction Swallow
sEMG	Surface electromyography
SSQ	Sydney Swallow Questionnaire
SWAL-QOL	Swallowing Quality of Life
TWST	Timed Water Swallow Test
UES	Upper Esophageal Sphincter
VFS	Videofluroscopy swallowing study
